# Supplementary material for: Quinobenzothiazine–AZT Hybrids Linked via 1,2,3-Triazole: Rational Design, Synthesis, and Biological Evaluation as Anticancer Agents
Source: Int J Mol Sci. 2026 Jun 19;27(12):5562. doi: 10.3390/ijms27125562 (PMC13299229; doi:10.3390/ijms27125562)
Supplement: Supplementary file 1 [file ijms-27-05562-s001.zip]

Archive with 1 entries (1 files):
- ijms-4377605-supplementary.pdf
